# Supplementary material for: Maternal and Neonatal Characteristics and Outcomes of COVID-19 in Pregnancy: An Overview of Systematic Reviews
Source: Int J Environ Res Public Health. 2021 Jan 12;18(2):596. doi: 10.3390/ijerph18020596 (PMC7828126; doi:10.3390/ijerph18020596)
Supplement: Supplementary file 1 [file ijerph-18-00596-s001.zip]

Archive with 7 entries (6 files):
- Supplementary table 1.pdf
- __MACOSX/
- __MACOSX/._Supplementary table 1.pdf
- Supplementary table 2.pdf
- __MACOSX/._Supplementary table 2.pdf
- Supplementary table 3.pdf
- __MACOSX/._Supplementary table 3.pdf
